# Supplementary material for: Oral microbiomes of patients with infective endocarditis (IE): a comparative pilot study of IE patients, patients at risk for IE and healthy controls
Source: J Oral Microbiol. 2022 Nov 15;15(1):2144614. doi: 10.1080/20002297.2022.2144614 (PMC9668282; doi:10.1080/20002297.2022.2144614)
Supplement: Supplemental Material [file ZJOM_A_2144614_SM4896.zip]

Archive with 6 entries (5 files):
- Supplementary files/
- Supplementary files/Suppl Fig1 IE blood isolate phylogram 10 20 2022 Final.pdf
- Supplementary files/Suppl Fig2 IE Blood Isolate MIND 10 20 2022 Final.pdf
- Supplementary files/Suppl Table 1 LEfSe IE and bacteremia 10 20 2022 Final.pdf
- Supplementary files/Suppl Table 2 ROC summary 10 20 2022 Final.pdf
- Supplementary files/Suppl Table 3 MIND overlap 10 20 2022 Final.pdf
